# Supplementary material for: Immune cell subsets in autoimmune polyendocrine syndrome type I
Source: Sci Rep. 2025 Aug 4;15:28398. doi: 10.1038/s41598-025-12634-y (PMC12322070; doi:10.1038/s41598-025-12634-y)
Supplement: Supplementary file 2 — Supplementary Material 2 [file 41598_2025_12634_MOESM2_ESM.xlsx]

## Sheet: Sheet1
Supplementary Table 5 Descriptive and statistical results from Dataset 1, Dataset 2 and the joint analysis of both datasets
(DS=Dataset; SEM=standard error of means; df=degree of freedom)
																				Median regression analysis with batch correction					Mann-Whitney exact U test			Weighted average of mean differences
Nr	Class	Cell type	DS1 N cases	DS1 mean cases	DS1 SEM cases	DS1 N controls	DS1 Mean controls	DS1 SEM controls	DS1 Median cases	DS1 Median controls	DS2 N cases	DS2 mean cases	DS2 SEM cases	DS2 N controls	DS2 Mean controls	DS2 SEM controls	DS2 Median cases	DS2 Median controls		Observed coefficient	p value	CI lower (95%)#	CI upper (95%)#		DS1 Mann-Whitney p	DS2 Mann-Whitney p		Combined estimate	CI lower (95%)	CI upper (95%)	p value
1	Main_immune_cells	CD4+ Th	12	28.54	2.022	13	33.41	1.697	30.8	33.4	6	25.1	3.032	6	26.87	2.11	25.9	27.25		-3.1	0.277	-10.9	1.5		0.1095	0.5887		-3.81882	-8.23796	0.600332	0.0873208
2	Main_immune_cells	CD8+ Tc	12	19.74	2.639	13	16.81	1.276	20.35	17.8	6	18.78	2.979	6	15.09	2.488	18	14.55		3.3	0.2681	-2.8	8.1		0.3825	0.4848		3.2074	-1.6187	8.03349	0.182905
3	Main_immune_cells	NKT	12	2.024	0.5653	13	1.569	0.2322	1.15	1.61	6	0.06338	0.03626	6	0.37	0.08375	0.0145	0.31		-0.306	0.2099	-0.668	0.23		0.9676	0.0043		-0.289993	-0.479189	-0.100797	0.00467557
4	Main_immune_cells	gammadelta T	12	3.118	1.426	13	0.6977	0.1405	0.83	0.55	6	0.655	0.2083	6	1.02	0.6761	0.555	0.38		0.12	0.8238	-0.58	1.39		0.3684	0.8182		0.181098	-1.1669	1.5291	0.779034
5	Main_immune_cells	B cells	12	3.596	0.6962	13	7.401	0.6935	2.74	7.12	6	2.097	0.5853	6	3.415	0.7188	1.715	3.03		-3.37	0.0048	-5.2	-0.92		0.0016	0.3095		-2.48915	-3.87247	-1.10583	0.000991406
6	Main_immune_cells	Monocytes	12	21.69	1.951	13	19.16	1.268	20.6	20.5	6	23.4	3.528	6	16.83	1.329	24.4	16.05		4.2	0.1772	-1.8	9.1		0.3272	0.1212		3.63872	-0.500896	7.77833	0.0815078
7	Main_immune_cells	NK cells	12	4.883	0.9382	13	6.543	0.7265	4.51	5.45	6	5.742	2.148	6	10.43	1.375	4.045	9.95		-1.28	0.4197	-5.78	-0.42		0.1225	0.0649		-2.19997	-4.41965	0.0197015	0.05191
8	Main_immune_cells	DCs	12	18.01	2.159	13	13.04	1.458	20	13.2	6	7.357	0.9637	6	5.22	0.6211	7.79	5.195		3.75	0.0651	-0.2	7.5		0.0743	0.0931		2.59735	0.431343	4.76335	0.0207983
9	Main_immune_cells	pDCs	12	0.93	0.2491	13	1.042	0.2307	0.645	0.74	6	0.8217	0.2209	6	0.4433	0.08437	0.765	0.45		0.1	0.6959	-0.29	0.58		0.8831	0.29		0.218272	-0.186482	0.623026	0.273978
11	Other_immune_subsets	Naïve Th	12	10.02	1.58	13	10.99	1.57	9.54	10.9	6	9.53	2.796	6	6.642	1.603	9.765	5.845		1.19	0.687	-4.82	6.1		0.5833	0.5887		0.276607	-3.50891	4.06212	0.881314
12	Other_immune_subsets	Memory Th	12	13.66	1.824	13	17.64	1.287	14.7	17.9	6	9.183	2.144	6	13.44	2.489	8.66	12.55		-3.6	0.1108	-7.45	0.8		0.1639	0.24		-4.06417	-7.85789	-0.270462	0.0367189
31	Other_immune_subsets	Tregs	12	1.598	0.1889	13	2.001	0.2289	1.625	1.97	6	0.2467	0.06726	6	0.5233	0.1611	0.195	0.485		-0.36	0.0848	-0.61	0.12		0.2641	0.0866		-0.308952	-0.622357	0.00445219	0.0530446
13	Other_immune_subsets	Exhausted Th	12	0.05783	0.01199	13	0.03677	0.008135	0.051	0.028	6	0.02874	0.01124	6	0.041	0.01988	0.0175	0.023		0.017	0.1884	-0.006	0.042		0.1556	0.3939		0.0114979	-0.0138418	0.0368376	0.357324
14	Other_immune_subsets	TREC Th	12	1.424	0.268	13	1.405	0.2759	1.24	1.34	6	0.8803	0.2926	6	0.645	0.2073	0.825	0.525		0.07	0.8571	-0.58	0.93		0.8422	0.6991		0.134964	-0.404264	0.674191	0.611211
15	Other_immune_subsets	Term diff CD57+ Th	12	1.202	0.7151	13	1.042	0.3085	0.23	0.35	6	1.715	0.9296	6	0.58	0.2506	0.64	0.37		-0.01	0.9817	-1.31	0.8		0.4446	0.7316		0.545387	-0.734649	1.82542	0.380646
16	Other_immune_subsets	CD69+ act, Th	12	0.2817	0.03565	13	0.2731	0.02319	0.275	0.28	6	1.437	0.198	6	1.753	0.2739	1.585	1.75		-0.01	0.8945	-0.14	0.14		0.9046	0.4848		0.00352002	-0.0834441	0.0904841	0.934192
17	Other_immune_subsets	Naïve Tc	12	10.05	1.583	13	10.15	1.398	9.54	9.61	6	10.22	2.061	6	5.888	1.252	9.15	5.575		0.92	0.6752	-4.54	4.33		0.7789	0.132		1.82201	-1.45609	5.1001	0.262689
18	Other_immune_subsets	Memory Tc	12	5.49	1.024	13	6.552	0.7026	5.55	5.64	6	4.272	1.808	6	5.57	1.49	2.445	4.775		-0.62	0.7015	-4.34	1.26		0.4696	0.3939		-1.11377	-3.36967	1.14213	0.3195
19	Other_immune_subsets	Exhausted Tc	12	0.03102	0.009055	13	0.064	0.01213	0.0265	0.05	6	0.03103	0.01496	6	0.07183	0.02503	0.021	0.041		-0.022	0.2221	-0.081	0		0.0308	0.0844		-0.0346404	-0.0623882	-0.00689267	0.0165789
20	Other_immune_subsets	TREC Tc	12	1.853	0.3334	13	1.563	0.326	1.62	1.3	6	1.192	0.3238	6	1.063	0.3552	1.035	0.7		0.31	0.4214	-0.67	0.88		0.398	0.6991		0.211746	-0.474145	0.897637	0.532116
21	Other_immune_subsets	Term diff CD57+ Tc	12	3.927	1.019	13	2.812	0.5419	2.365	2.18	6	5.483	2.163	6	1.827	0.4783	4.42	1.605		0.37	0.8203	-2.18	4.72		0.738	0.0649		1.65768	-0.505936	3.8213	0.124174
22	Other_immune_subsets	CD69+ act, Tc	12	2.404	1.437	13	0.3992	0.0642	0.275	0.33	6	0.665	0.1775	6	0.365	0.06951	0.615	0.34		0.27	0.169	0	0.66		0.0031	0.0844		0.329437	-0.0703926	0.729266	0.0999953
23	Other_immune_subsets	CD4+ gdT	12	0.01085	0.00418	13	0.005181	0.0008626	0.004	0.0044	6	0.02765	0.008628	6	0.03718	0.02295	0.0325	0.195		3e-05	0.993	-0.00469	0.009		0.9787	0.7814		0.0052174	-0.0036685	0.0141033	0.231879
24	Other_immune_subsets	CD8+ gdT	12	1.68	1.34	13	0.03923	0.008485	0.037	0.026	6	0.09196	0.04852	6	0.07442	0.05735	0.034	0.022		0.022	0.6832	-0.047	0.24		0.3185	0.9805		0.0226229	-0.133511	0.178757	0.76595
25	Other_immune_subsets	Naive B	12	2.014	0.495	13	4.796	0.61093	1.355	4.3	6	1.452	0.4382	6	2.118	0.3963	1.125	2		-2.22	0.007	-3.46	-0.49		0.0019	0.2403		-1.43015	-2.39863	-0.46167	0.00531159
26	Other_immune_subsets	Memory B	12	1.174	0.2176	13	1.649	0.2573	1.125	1.24	6	0.41	0.1016	6	0.875	0.2306	0.425	0.795		-0.28	0.3068	-0.9	0.08		0.2414	0.132		-0.468622	-0.888215	-0.0490294	0.0303215
27	Other_immune_subsets	Switched memory B	12	0.2356	0.04642	13	0.3036	0.0873	0.185	0.17	6	0.1099	0.03051	6	0.1813	0.0422	0.105	0.16		-0.01	0.8603	-0.13	0.09		0.9041	0.2403		-0.0706518	-0.165388	0.0240841	0.136934
28	Other_immune_subsets	Non-switched memory	12	0.8168	0.1461	13	1.112	0.1212	0.89	0.93	6	0.2938	0.07688	6	0.5615	0.1481	0.295	0.55		-0.14	0.5279	-0.63	0.15		0.2305	0.2403		-0.279474	-0.539157	-0.01979	0.0361054
29	Other_immune_subsets	Transitional B	12	0.01813	0.01108	13	0.04037	0.008717	0.0031	0.029	6	0.002917	0.001873	6	0.01502	0.007137	0	0.0089		-0.02	0.0434	-0.048	-0.0085		0.0029	0.1126		-0.0142801	-0.0280179	-0.00054219	0.0424542
30	Other_immune_subsets	Plasmablasts	12	0.06343	0.02319	13	0.1242	0.05441	0.0375	0.045	6	0.05032	0.02082	6	0.0425	0.09598	0.0385	0.0375		0.001	0.9683	-0.0641	0.032		0.4134	0.8939		-0.00115016	-0.0458045	0.0435042	0.957641
31	Other_immune_subsets	CD16+ DC	12	3.278	0.4741	13	1.812	0.2231	3.14	2.03	6	0.9883	0.1988	6	1.235	0.2239	0.82	1.245		0.58	0.2772	-0.31	1.89		0.0257	0.461		0.175161	-0.361203	0.711525	0.506899
32	Other_immune_subsets	CD16hi monocytes	12	3.192	0.3981	13	2.209	0.2094	3.045	2.26	6	2.232	0.4093	6	2.068	0.248	2.23	2.13		0.81	0.0883	-0.23	1.36		0.0678	0.6991		0.59815	-0.0813794	1.27768	0.0815417
33	Other_immune_subsets	CD16med, Monocytes	12	7.992	0.8503	13	7.113	0.4309	7.515	7.88	6	13.79	2.112	6	9.27	1.005	14.35	8.25		1.4	0.3699	-1.36	4.06		0.5117	0.132		1.39774	-0.444239	3.23972	0.129102
34	Other_immune_subsets	CD16- monocytes	12	10.07	0.9012	13	9.456	0.7465	9.44	9.79	6	6.855	1.155	6	5.137	0.4691	6.545	4.895		0.39	0.7222	-1.29	3.18		0.6781	0.2403		1.1281	-0.65011	2.90631	0.200836
35	Other_immune_subsets	CD56hi CD16- NK	12	0.2504	0.03317	13	0.3312	0.04564	0.235	0.35	6	0.51	0.1162	6	0.628	0.2068	0.485	0.4		-0.07	0.2745	-0.17	0.05		0.1636	0.6667		-0.0827496	-0.196286	0.030787	0.145257
36	Other_immune_subsets	CD56low CD16- NK	12	0.6425	0.184	13	1.64	0.529	0.42	1.09	6	2.448	1.664	6	0.8733	0.2512	0.86	0.74		-0.63	0.0533	-0.88	0.27		0.0153	0.8182		-0.740745	-1.87103	0.389539	0.183263
37	Other_immune_subsets	CD56low CD16hi NK	12	3.82	0.801	13	4.325	0.7229	3.36	3.59	6	2.585	0.6195	6	8.558	1.324	2.745	8.815		-1.37	0.3081	-4.62	0.21		0.5713	0.0022		-2.43358	-4.23615	-0.631012	0.0104852
38	Other_immune_subsets	CD56hi CD16hi NK	12	0.09983	0.0182	13	0.1141	0.03319	0.105	0.072	6	0.07867	0.01249	6	0.2803	0.06722	0.0765	0.24		-0.032	0.5078	-0.133	0.058		0.8832	0.026		-0.0582151	-0.128214	0.0117837	0.0971863
39	Other_immune_subsets	CD57+ NK	12	1.426	0.3999	13	1.407	0.2575	0.985	0.97	6	3.043	1.826	6	2.953	0.6454	0.51	2.815		-0.5	0.3775	-1.53	0.5		0.6395	0.2403		0.0229561	-0.944541	0.990453	0.960884
# 95% percentile bootstrap confidence intervals based on 10000 replications estimated from the qreg analysis in Stata
